# Supplementary material for: Developmentally programmed histone H3 expression regulates cellular plasticity at the parental-to-early embryo transition
Source: Sci Adv. 2023 Apr 7;9(14):eadh0411. doi: 10.1126/sciadv.adh0411 (PMC10081851; doi:10.1126/sciadv.adh0411)
Supplement: Supplementary file 2 — Movies S1 to S3 [file sciadv.adh0411_movies_s1_to_s3.zip]

Archive with 3 entries (3 files):
- adh0411_Movie_S1.mp4
- adh0411_Movie_S2.mp4
- adh0411_Movie_S3.mp4
